# Supplementary material for: Dimethyl fumarate modulates the dystrophic disease program following short-term treatment
Source: JCI Insight. 2023 Nov 8;8(21):e165974. doi: 10.1172/jci.insight.165974 (PMC10721277; doi:10.1172/jci.insight.165974)
Supplement: Supporting data values [file jciinsight-8-165974-s234.xlsx]

## Sheet: 2B
FORELIMB GRIP STRENGTH (G/BW)
n	WT VEH	WT DMF	MDX VEH	MDX DMF	MDX PRED
1	5.38509	3.75817	7.02985	5.22131	3.36697
2	4.62406	5.53571	6.3254	4.10318	4.58242
3	5.30172	6.68966	5.25362	3.4965	6.1746
4	5.86992	5.31447	3.95454	4.60318	6.84127
5	3.78205	6.37681	7.3	6.15132	7.73109
6	4.91329	6.70769	3.78049	6.90217	5.78846
7	6.01379	5.7047	3.86667	8.04054	5.28319
8	6.78161	6.52047	6.27083	6.67974	5.0885
9	7.04023	6.37681	3.63372	8.81356	4.56061
10	6.6474	6.70769	3.09189	8.96694	3.9037

## Sheet: 2C
MINIMUM HOLDING IMPULSE (BW X HANG TIME)
n	WT VEH	WT DMF	MDX VEH	MDX DMF	MDX PRED
1	269.7	848	290.78	576.4	119.9
2	307.1	734.4	179.34	365.4	91
3	129	728	190.44	457.6	488.8
4	150	406	248.4	327.6	203.4
5	340	683.7	214.2	415.4	741
6	380	530.4	303.45	228.6	448
7	238	724.2	150.429	456	594
8	225.6	357.6	94.824	342.2	352.8
9	182.4	418.5	283.8	244.8	189
10	148.5	469.8	139.5	193.2	114.3

## Sheet: 2D
PLASMA CREATINE KINASE (U/L)
n	WT VEH	WT DMF	MDX VEH	MDX DMF	MDX PRED
1	3491.92	1707.15	69152.1	42573.3	39375.4
2	2631.21	2280.39	55206.3	58433.2	41220.7
3	2637.43	1265.97	62656.8	61637.3	21142
4	6264.6	2620.77	56664.8	47855.8	37493.4
5	2323.5	2025.17	63089.2	50925	25094.2
6	1328.44	4407.89	37148.1	62725.7	42525.1
7	2398.57	1303.41	37001.1	47593.9	37795.2
8	1825.31	1406.47	49834.2	69453.3	56341.3
9	5441.85	1503.97	55354.6	52179.9	62623.1
10	3806.52	2604.39	43326.2	65803.6	60202.5

## Sheet: 2E
OXIDISED ALBUMIN (%)
n	WT VEH	WT DMF	MDX VEH	MDX DMF	MDX PRED
1	4.91	16.23	17.37	26.52	18.56
2	6.47	25.14	16.35	28.38	28.15
3	8.61	27.58	18.08	27.07	27.57
4	23.6428	25.81	15.84	38.29	39.28
5	8.36	22.12	19.14	40.74	34.72
6	7.2	25.83	7.2	31.4	39.43
7	7.61	11.01	11.96	22.53	56.33
8	24.7118	14.92	25.44		34.99
9	8	25.21	24.55		49.91
10	6.22	4.7	25.76		32.55

## Sheet: 3A
NRF2 PROTEIN EXPRESSION
n	WT VEH	WT DMF	MDX VEH	MDX DMF
1	122.169	86.321	110.987	98.186
2	78.952	96.993	77.532	143.805
3	98.879	160.932	52.679	194.752
4	133.017	184.198	76.342	105.825
5	69.477	107.871		65.203
6	97.506	79.947		98.07
7		83.782		180.159

## Sheet: 3B
NQO1 PROTEIN EXPRESSION
n	WT VEH	WT DMF	MDX VEH	MDX DMF
1	144.729	110.587	86.265	145.7
2	98.296	142.845	88.276	156.966
3	62.568	145.934	91.034	125.709
4	94.408	174.103	97.44	156.942
5	113.387	149.724		165.158
6	105.332	144.166		124.824
7	81.281			176.766

## Sheet: 3C
SOD1 PROTEIN EXPRESSION
n	WT VEH	WT DMF	MDX VEH	MDX DMF
1	122.742	122.33	99.762	199.901
2	94.321	178.308	119.033	197.14
3	82.937	102.571	127.285	88.981
4	80.326	148.045	75.661	131.047
5	140.592	132.061	159.765	123.03
6	79.083			184.544

## Sheet: 3D
HO-1 PROTEIN EXPRESSION
n	WT VEH	WT DMF	MDX VEH	MDX DMF
1	77.414	116.947	400.6	195.795
2	113.981	109.424	298.474	325.856
3	85.506	119.927	320.85	463.922
4	123.099	109.761	186.599	378.406
5	131.101	121.004	219.872	885.009
6	101.638			742.791
7	67.261

## Sheet: 3E
KEAP1 PROTEIN EXPRESSION
n	WT VEH	WT DMF	MDX VEH	MDX DMF
1	98.766	124.555	222.727	185.128
2	104.476	119.647	240.586	266.52
3	113.76	95.047	184.592	172.989
4	82.998	91.414

## Sheet: 3F
P62 PROTEIN EXPRESSION
n	WT VEH	WT DMF	MDX VEH	MDX DMF
1	63.108	68.487	96.298	132.454
2	77.892	85.485	94.849	135.414
3	98.591	141.573	105.952	116.816
4	115.817		96.181	144.058
5	142.358	110.634		131.165
6	128.017	163.242
7	74.218	118.227

[truncated: 72 more sheets: 3H, 3I, 3J, 3K, 4A, 4B, 4C, 4D, 4E, 4F, 5A, 5B, 5C, 5D, 5E, 5F, 5G, 5H, 6A, 6B …]
